# Supplementary material for: Dynamics of Salmonella Dublin infection and antimicrobial resistance in a dairy herd endemic to salmonellosis
Source: PLoS One. 2025 Jan 23;20(1):e0318007. doi: 10.1371/journal.pone.0318007 (PMC11756764; doi:10.1371/journal.pone.0318007)
Supplement: S2 File — (TXT) [file pone.0318007.s002.txt]

	16_15/1-804	Bov_CFSAN060498/1-804	Bov_CFSAN060499/1-804	Bov_CFSAN060500/1-804	Bov_CFSAN060501/1-804	Bov_CFSAN060518/1-804	Bov_CFSAN060519/1-804	Bov_CFSAN060530/1-804	Bov_CFSAN060531/1-804	CFSAN060503/1-804	CFSAN060505/1-804	CFSAN060510/1-804	CFSAN060511/1-804	CFSAN060512/1-804	CFSAN060513/1-804	CFSAN060514/1-804	CFSAN060516/1-804	CFSAN060517/1-804	CFSAN060520/1-804	CFSAN060522/1-804	CFSAN060523/1-804	CFSAN060524/1-804	CFSAN060526/1-804	CFSAN060527/1-804	CFSAN060528/1-804	CFSAN060532/1-804	CFSAN060533/1-804	Colostrum_J_7101C/1-804	Feces_J_7553/1-804	Feces_M_47565/1-804	Lung_J_8452/1-804	Lung_M_7917/1-804	Lung_M_8328B/1-804	reference/1-804
16_15/1-804	0	130	134	99	138	33	35	102	102	124	85	104	72	105	103	130	102	127	103	94	92	105	94	92	105	106	102	44	107	118	119	119	126	109
Bov_CFSAN060498/1-804	130	0	32	130	165	123	125	135	135	153	92	107	115	76	74	159	107	132	108	137	135	110	137	135	110	137	159	142	147	150	151	161	158	141
Bov_CFSAN060499/1-804	134	32	0	134	171	129	129	137	137	159	96	113	119	82	80	165	113	138	114	141	139	116	141	139	116	141	165	148	151	154	153	163	160	145
Bov_CFSAN060500/1-804	99	130	134	0	125	92	92	95	95	103	82	101	81	102	100	109	99	124	100	103	101	102	103	101	102	95	127	111	110	113	114	122	121	104
Bov_CFSAN060501/1-804	138	165	171	125	0	129	131	134	134	148	121	136	120	133	131	154	136	159	135	142	140	139	142	140	139	134	164	148	147	150	151	161	158	141
Bov_CFSAN060518/1-804	33	123	129	92	129	0	4	97	97	115	78	95	65	96	94	121	93	118	94	87	85	96	87	85	96	99	95	23	108	111	114	122	121	102
Bov_CFSAN060519/1-804	35	125	129	92	131	4	0	95	95	117	78	97	65	98	96	123	95	120	96	87	85	98	87	85	98	99	99	27	108	111	112	120	119	102
Bov_CFSAN060530/1-804	102	135	137	95	134	97	95	0	0	120	85	106	86	107	105	126	104	129	105	108	106	107	108	106	107	100	130	116	33	36	37	45	44	27
Bov_CFSAN060531/1-804	102	135	137	95	134	97	95	0	0	120	85	106	86	107	105	126	104	129	105	108	106	107	108	106	107	100	130	116	33	36	37	45	44	27
CFSAN060503/1-804	124	153	159	103	148	115	117	120	120	0	107	124	106	125	123	14	122	121	123	128	126	125	128	126	125	120	150	134	133	136	139	147	146	127
CFSAN060505/1-804	85	92	96	82	121	78	78	85	85	107	0	51	67	64	62	113	49	74	50	89	87	52	89	87	52	89	113	97	100	103	104	112	111	94
CFSAN060510/1-804	104	107	113	101	136	95	97	106	106	124	51	0	84	77	77	130	66	91	67	108	106	69	108	106	69	108	130	114	119	122	123	133	130	113
CFSAN060511/1-804	72	115	119	81	120	65	65	86	86	106	67	84	0	85	85	112	84	109	85	62	60	87	62	60	87	88	100	84	101	104	105	113	112	95
CFSAN060512/1-804	105	76	82	102	133	96	98	107	107	125	64	77	85	0	10	131	79	102	78	109	107	82	109	107	82	109	131	115	120	123	124	134	131	114
CFSAN060513/1-804	103	74	80	100	131	94	96	105	105	123	62	77	85	10	0	129	77	100	76	107	105	80	107	105	80	107	129	113	118	121	122	132	129	112
CFSAN060514/1-804	130	159	165	109	154	121	123	126	126	14	113	130	112	131	129	0	128	127	129	134	132	131	134	132	131	126	156	140	139	142	145	153	152	133
CFSAN060516/1-804	102	107	113	99	136	93	95	104	104	122	49	66	84	79	77	128	0	71	47	106	104	23	106	104	23	106	128	112	117	120	123	131	130	111
CFSAN060517/1-804	127	132	138	124	159	118	120	129	129	121	74	91	109	102	100	127	71	0	30	131	129	74	131	129	74	131	153	137	142	145	148	156	155	136
CFSAN060520/1-804	103	108	114	100	135	94	96	105	105	123	50	67	85	78	76	129	47	30	0	107	105	48	107	105	48	107	129	113	118	121	124	132	131	112
CFSAN060522/1-804	94	137	141	103	142	87	87	108	108	128	89	108	62	109	107	134	106	131	107	0	4	109	0	4	109	110	122	104	123	124	125	133	132	117
CFSAN060523/1-804	92	135	139	101	140	85	85	106	106	126	87	106	60	107	105	132	104	129	105	4	0	107	4	0	107	108	120	104	121	124	125	133	132	115
CFSAN060524/1-804	105	110	116	102	139	96	98	107	107	125	52	69	87	82	80	131	23	74	48	109	107	0	109	107	0	109	131	115	120	123	126	134	133	114
CFSAN060526/1-804	94	137	141	103	142	87	87	108	108	128	89	108	62	109	107	134	106	131	107	0	4	109	0	4	109	110	122	104	123	124	125	133	132	117
CFSAN060527/1-804	92	135	139	101	140	85	85	106	106	126	87	106	60	107	105	132	104	129	105	4	0	107	4	0	107	108	120	104	121	124	125	133	132	115
CFSAN060528/1-804	105	110	116	102	139	96	98	107	107	125	52	69	87	82	80	131	23	74	48	109	107	0	109	107	0	109	131	115	120	123	126	134	133	114
CFSAN060532/1-804	106	137	141	95	134	99	99	100	100	120	89	108	88	109	107	126	106	131	107	110	108	109	110	108	109	0	134	118	115	118	119	127	126	109
CFSAN060533/1-804	102	159	165	127	164	95	99	130	130	150	113	130	100	131	129	156	128	153	129	122	120	131	122	120	131	134	0	114	143	146	149	157	156	137
Colostrum_J_7101C/1-804	44	142	148	111	148	23	27	116	116	134	97	114	84	115	113	140	112	137	113	104	104	115	104	104	115	118	114	0	117	124	121	113	122	121
Feces_J_7553/1-804	107	147	151	110	147	108	108	33	33	133	100	119	101	120	118	139	117	142	118	123	121	120	123	121	120	115	143	117	0	13	16	14	23	16
Feces_M_47565/1-804	118	150	154	113	150	111	111	36	36	136	103	122	104	123	121	142	120	145	121	124	124	123	124	124	123	118	146	124	13	0	7	21	14	19
Lung_J_8452/1-804	119	151	153	114	151	114	112	37	37	139	104	123	105	124	122	145	123	148	124	125	125	126	125	125	126	119	149	121	16	7	0	16	7	22
Lung_M_7917/1-804	119	161	163	122	161	122	120	45	45	147	112	133	113	134	132	153	131	156	132	133	133	134	133	133	134	127	157	113	14	21	16	0	17	30
Lung_M_8328B/1-804	126	158	160	121	158	121	119	44	44	146	111	130	112	131	129	152	130	155	131	132	132	133	132	132	133	126	156	122	23	14	7	17	0	29
reference/1-804	109	141	145	104	141	102	102	27	27	127	94	113	95	114	112	133	111	136	112	117	115	114	117	115	114	109	137	121	16	19	22	30	29	0
min: 0 max: 171
