# Supplementary material for: Dynamics of Salmonella Dublin infection and antimicrobial resistance in a dairy herd endemic to salmonellosis
Source: PLoS One. 2025 Jan 23;20(1):e0318007. doi: 10.1371/journal.pone.0318007 (PMC11756764; doi:10.1371/journal.pone.0318007)
Supplement: S3 File — (XLSX) [file pone.0318007.s003.xlsx]

## Sheet: ATB
ID	Infected	Sample	Healthy	Hospital	Origin	Category	Dublin	Sequecing	Resistance	MDR	R_CIP	I_CIP	S_CIP	R_GEN	I_GEN	S_GEN	R_CRO	I_CRO	S_CRO	R_AMP	I_AMP	S_AMP	R_SUT	I-SUT	S_SUT	R_AMC	I_AMC	S_AMC	R_CFL	I_CFL	S_CFL	R_CLO	I_CLO	S_CLO	R_AZI	I_AZI	S_AZI	R_TET	I_TET	S_TET	R_MRP	I_MRP	S_MRP	R_FOS	I_FOS	S_FOS	R_NIT	I_NIT	S_NIT
8014	1	Bile	0	0	S2	Infected	1	1	0	0	0	1	0	0	0	1	0	0	1	0	0	1	0	0	1	0	0	1	0	0	1	0	0	1	0	0	1	0	1	0	0	0	1	0	0	1	0	0	1
8014	1	Bile	0	0	S2	Infected	1	0	1	0	0	1	0	0	0	1	0	0	1	0	0	1	0	0	1	0	0	1	0	0	1	0	0	1	0	0	1	1	0	0	0	0	1	0	0	1	0	0	1
8358	1	Lung	0	0	S2	Infected	1	0	0	0	0	1	0	0	0	1	0	0	1	0	0	1	0	0	1	0	0	1	0	0	1	0	0	1	0	0	1	0	1	0	0	0	1	0	0	1	0	0	1
8358	1	Bile	0	0	S2	Infected	1	0	0	0	0	1	0	0	0	1	0	0	1	0	0	1	0	0	1	0	0	1	0	0	1	0	0	1	0	0	1	0	1	0	0	0	1	0	0	1	0	0	1
8367	1	Lung	0	0	S2	Infected	1	0	1	0	0	1	0	0	0	1	0	0	1	0	0	1	0	0	1	0	0	1	0	0	1	0	0	1	0	0	1	1	0	0	0	0	1	0	0	1	0	0	1
8403	1	Lung	0	0	S2	Infected	1	0	4	1	0	1	0	0	0	1	0	0	1	1	0	0	0	0	1	0	0	1	1	0	0	1	0	0	0	0	1	1	0	0	0	0	1	0	0	1	0	0	1
8432	1	Lung	0	0	S2	Infected	1	0	1	0	0	1	0	0	0	1	0	0	1	0	0	1	0	0	1	0	0	1	0	0	1	0	0	1	0	0	1	1	0	0	0	0	1	0	0	1	0	0	1
8432	1	Bile	0	0	S2	Infected	1	0	1	0	0	1	0	0	0	1	0	0	1	0	0	1	0	0	1	0	0	1	0	0	1	0	0	1	0	0	1	1	0	0	0	0	1	0	0	1	0	0	1
8434	1	Bile	0	0	S2	Infected	1	0	6	1	1	0	0	1	0	0	0	0	1	1	0	0	1	0	0	0	1	0	1	0	0	1	0	0	0	0	1	0	1	0	0	0	1	0	0	1	0	1	0
8437	1	Bile	0	0	S2	Infected	1	0	6	1	1	0	0	1	0	0	0	0	1	1	0	0	0	0	1	0	0	1	1	0	0	1	0	0	0	0	1	1	0	0	0	0	1	0	0	1	0	1	0
8446	1	Lung	0	0	S2	Infected	1	0	1	0	0	1	0	0	0	1	0	0	1	0	0	1	0	0	1	0	0	1	0	0	1	0	0	1	0	0	1	1	0	0	0	0	1	0	0	1	0	0	1
8452	1	Lung	0	0	S2	Infected	1	1	2	0	0	1	0	0	1	0	0	0	1	1	0	0	0	0	1	0	0	1	0	0	1	1	0	0	0	0	1	0	1	0	0	0	1	0	0	1	0	0	1
8452	1	Bile	0	0	S2	Infected	1	0	3	1	0	1	0	1	0	0	0	0	1	1	0	0	1	0	0	0	1	0	0	1	0	1	0	0	0	0	1	0	1	0	0	0	1	0	0	1	0	0	1
8466	1	Lung	0	0	S2	Infected	1	0	0	0	0	1	0	0	0	1	0	0	1	0	0	1	0	0	1	0	0	1	0	0	1	0	0	1	0	0	1	0	1	0	0	0	1	0	0	1	0	1	0
8466	1	Bile	0	0	S2	Infected	1	0	0	0	0	1	0	0	0	1	0	0	1	0	0	1	0	0	1	0	0	1	0	0	1	0	0	1	0	0	1	0	0	1	0	0	1	0	0	1	0	0	1
8571	1	Lung	0	0	S2	Infected	1	0	1	0	0	1	0	0	0	1	0	0	1	0	0	1	0	0	1	0	0	1	0	0	1	0	0	1	0	0	1	1	0	0	0	0	1	0	0	1	0	0	1
8614	1	Lung	0	0	S2	Infected	1	0	1	0	0	1	0	0	0	1	0	0	1	0	0	1	0	0	1	0	0	1	0	1	0	0	0	1	0	0	1	0	0	1	0	0	1	0	0	1	0	0	1
8783	1	Bile	0	0	S2	Infected	1	0	0	0	0	1	0	0	0	1	0	0	1	0	0	1	0	0	1	0	0	1	0	0	1	0	0	1	0	0	1	0	1	0	0	0	1	0	0	1	0	0	1
8456	1	Bile	0	0	S2	Infected	1	0	0	0	0	1	0	0	0	1	0	0	1	0	0	1	0	0	1	0	0	1	0	0	1	0	0	1	0	0	1	0	0	1	0	0	1	0	0	1	0	0	1
5663 D15.1	0	Feces	1	0	S2	Postpartum	1	1	2	0	0	1	0	1	0	0	0	0	1	0	0	1	1	0	0	0	0	1	0	1	0	0	0	1	0	0	1	0	0	1	0	0	1	0	0	1	0	0	1
6038 D45	0	Feces	1	0	S2	Postpartum	1	0	1	0	0	1	0	0	0	1	0	0	1	0	0	1	1	0	0	0	0	1	0	0	1	0	0	1	0	0	1	0	1	0	0	0	1	0	0	1	0	1	0
7010 VAG	0	Vaginal secretion	1	0	S2	Partum	1	0	4	1	1	0	0	1	0	0	0	0	1	1	0	0	0	1	0	0	1	0	0	1	0	1	0	0	0	0	1	1	0	0	0	0	1	0	0	1	0	0	1
7101 Colostrum 3.1	0	Colostrum	1	0	S2	Partum	1	0	3	1	1	0	0	0	0	1	0	1	0	0	0	1	0	0	1	0	0	1	1	0	0	0	0	1	0	0	1	1	0	0	0	0	1	0	0	1	0	0	1
7101 D13	0	Feces	1	0	S2	Postpartum	1	0	4	1	1	0	0	1	0	0	0	0	1	1	0	0	0	0	1	0	0	1	0	1	0	1	0	0	0	0	1	0	1	0	0	0	1	0	0	1	0	0	1
7101 VAG	0	Vaginal secretion	1	0	S2	Partum	1	0	4	1	1	0	0	0	0	1	0	0	1	0	0	1	1	0	0	0	0	1	1	0	0	0	1	0	0	0	1	1	0	0	0	0	1	0	0	1	0	1	0
7265 VAG	0	Vaginal secretion	1	0	S2	Partum	1	0	4	1	1	0	0	0	0	1	0	0	1	1	0	0	0	0	1	0	0	1	0	1	0	0	0	1	0	0	1	1	0	0	0	0	1	0	0	1	0	0	1
8403 P	1	Lung	0	0	S2	Infected	1	0	2	0	0	1	0	0	0	1	0	0	1	1	0	0	0	0	1	0	1	0	0	1	0	1	0	0	0	0	1	0	1	0	0	0	1	0	0	1	0	1	0
8434 B	1	Lung	0	0	S2	Infected	1	0	3	1	0	1	0	1	0	0	0	0	1	1	0	0	0	0	1	0	0	1	0	0	1	1	0	0	0	0	1	0	1	0	0	0	1	0	0	1	0	0	1
4756	0	Feces	1	0	S1	Lactation (M)	1	1	3	1	0	1	0	1	0	0	0	0	1	1	0	0	0	0	1	0	0	1	0	0	1	1	0	0	0	0	1	0	0	1	0	0	1	0	0	1	0	0	1
6588	0	Feces	1	0	S1	Calves	1	0	0	0	0	0	1	0	0	1	0	0	1	0	0	1	0	0	1	0	0	1	0	0	1	0	0	1	0	0	1	0	0	1	0	0	1	0	0	1	0	0	1
7917	1	Lung	0	0	S1	Infected	1	1	3	1	0	1	0	1	0	0	0	0	1	1	0	0	0	0	1	0	1	0	0	1	0	1	0	0	0	0	1	0	0	1	0	0	1	0	0	1	0	0	1
7923	1	Bile	0	0	S1	Infected	1	0	3	1	0	1	0	1	0	0	0	0	1	1	0	0	0	0	1	0	0	1	0	0	1	1	0	0	0	0	1	0	1	0	0	0	1	0	0	1	0	0	1
7923	1	Lung	0	0	S1	Infected	1	0	4	1	1	0	0	1	0	0	0	0	1	1	0	0	0	1	0	0	0	1	0	0	1	0	0	1	0	0	1	1	0	0	0	0	1	0	0	1	0	0	1
8004	1	Lung	0	0	S1	Infected	1	0	4	1	0	1	0	1	0	0	0	0	1	1	0	0	0	0	1	1	0	0	0	0	1	1	0	0	0	0	1	0	1	0	0	0	1	0	0	1	0	0	1
8058	1	Lung	0	0	S1	Infected	1	0	2	0	1	0	0	0	0	1	0	0	1	0	0	1	0	0	1	0	0	1	0	0	1	0	0	1	0	1	0	1	0	0	0	0	1	0	0	1	0	1	0
8204	1	Bile	0	0	S1	Infected	1	0	6	1	1	0	0	1	0	0	0	0	1	1	0	0	0	1	0	0	1	0	0	1	0	1	0	0	0	0	1	1	0	0	0	0	1	0	0	1	0	0	1
8234	0	Feces	1	0	S1	Rearing	1	0	5	1	1	0	0	1	0	0	0	0	1	1	0	0	0	1	0	0	0	1	0	1	0	1	0	0	0	0	1	1	0	0	0	0	1	0	0	1	0	0	1
8266	0	Feces	1	0	S1	Rearing	1	0	3	1	0	1	0	1	0	0	0	0	1	1	0	0	0	1	0	0	0	1	0	1	0	1	0	0	0	0	1	0	1	0	0	0	1	0	0	1	0	0	1
8311	1	Lung	0	0	S1	Infected	1	0	3	1	1	0	0	0	0	1	0	0	1	0	0	1	0	1	0	0	0	1	0	0	1	1	0	0	0	0	1	1	0	0	0	0	1	0	0	1	0	0	1
8006	1	Bile	0	0	S1	Infected	1	0	0	0	0	1	0	0	0	1	0	0	1	0	0	1	0	0	1	0	0	1	0	0	1	0	0	1	0	0	1	0	0	1	0	0	1	0	0	1	0	0	1
7636 C2.2	0	Feces	1	0	S1	Rearing	1	0	0	0	0	1	0	0	0	1	0	0	1	0	0	1	0	0	1	0	0	1	0	0	1	0	0	1	0	0	1	0	1	0	0	0	1	0	0	1	0	0	1
7762 C1.1	0	Feces	1	0	S1	Rearing	1	0	4	1	1	0	0	1	0	0	0	0	1	1	0	0	0	1	0	0	0	1	0	0	1	1	0	0	0	0	1	0	1	0	0	0	1	0	0	1	0	0	1
7944 C3.1	0	Feces	1	0	S1	Rearing	1	0	5	1	1	0	0	1	0	0	0	0	1	1	0	0	0	1	0	0	1	0	0	1	0	1	0	0	0	0	1	1	0	0	0	0	1	0	0	1	0	0	1
8228 B	1	Lung	0	1	S1	Infected	1	1	5	1	1	0	0	1	0	0	0	0	1	1	0	0	0	0	1	0	1	0	1	0	0	1	0	0	0	0	1	1	0	0	0	0	1	0	0	1	0	0	1
Infected	1	Bile	0	0	S1	Infected	1	0	2	0	0	1	0	0	1	0	0	0	1	1	0	0	0	0	1	0	0	1	0	1	0	1	0	0	0	0	1	0	1	0	0	0	1	0	0	1	0	0	1
[truncated: 24 more columns]

## Sheet: Figura 7
		Antimicrobials	Resistant	Intermediate	Susceptible		Antimicrobials	Resistant	Intermediate	Susceptible
		CIP	8	5	1		CIP	0.571429	0.357143	0.0714286
		AM	8	0	6		AM	0.571429	0	0.428571
Healthy		GM	8	0	6		GM	0.571429	0	0.428571
		C	7	1	6		C	0.5	0.0714286	0.428571
		TE	6	5	3		TE	0.428571	0.357143	0.214286
		SXT	3	5	6		SXT	0.214286	0.357143	0.428571
		CF	2	7	5		CF	0.142857	0.5	0.357143
		CL	1	7	6		CL	0.0714286	0.5	0.428571
		FM	0	2	12		FM	0	0.142857	0.857143
		AMC	0	2	12		AMC	0	0.142857	0.857143
		AN	0	0	14		AN	0	0	1
		AZM	0	0	14		AZM	0	0	1
		CRO	0	1	13		CRO	0	0.0714286	0.928571
		FOS	0	0	14		FOS	0	0	1
		MEM	0	0	14		MEM	0	0	1
		Antimicrobials	Resistant	Intermediate	Susceptible		Antimicrobials	Resistant	Intermediate	Susceptible
Infected		AM	14	0	17		AM	0.451613	0	0.548387
		C	14	0	17		C	0.451613	0	0.548387
		TE	13	13	5		TE	0.419355	0.419355	0.16129
		GM	10	2	19		GM	0.322581	0.0645161	0.612903
		CIP	7	24	0		CIP	0.225806	0.774194	0
		CF	4	6	21		CF	0.129032	0.193548	0.677419
		SXT	2	3	26		SXT	0.0645161	0.0967742	0.83871
		CL	2	12	17		CL	0.0645161	0.387097	0.548387
		AMC	1	6	24		AMC	0.0322581	0.193548	0.774194
		AN	1	1	29		AN	0.0322581	0.0322581	0.935484
		FM	0	5	26		FM	0	0.16129	0.83871
		AZM	0	1	30		AZM	0	0.0322581	0.967742
		CRO	0	0	31		CRO	0	0	1
		FOS	0	0	31		FOS	0	0	1
		MEM	0	0	31		MEM	0	0	1
